# Supplementary material for: Telomere length sensitive regulation of interleukin receptor 1 type 1 (IL1R1) by the shelterin protein TRF2 modulates immune signalling in the tumour microenvironment
Source: eLife. 2024 Dec 27;13:RP95106. doi: 10.7554/eLife.95106 (PMC11677240; doi:10.7554/eLife.95106)
Supplement: Figure 1—figure supplement 2—source data 3. [file elife-95106-fig1-figsupp2-data3.zip]

Archive with 3 entries (2 files):
- Figure 1_ figure supplement  2_source data 3_western blots fig I/
- Figure 1_ figure supplement  2_source data 3_western blots fig I/Figure 1 figure supplement 2I GAPDH.tif
- Figure 1_ figure supplement  2_source data 3_western blots fig I/Figure 1 figure supplement 2I IL1R1.tif
