# Supplementary material for: Telomere length sensitive regulation of interleukin receptor 1 type 1 (IL1R1) by the shelterin protein TRF2 modulates immune signalling in the tumour microenvironment
Source: eLife. 2024 Dec 27;13:RP95106. doi: 10.7554/eLife.95106 (PMC11677240; doi:10.7554/eLife.95106)
Supplement: Figure 2—source data 3. [file elife-95106-fig2-data3.zip]

Archive with 5 entries (4 files):
- Figure 2_ source data 3_western blots  2D/
- Figure 2_ source data 3_western blots  2D/Figure 2D GAPDH for IL1R1.tif
- Figure 2_ source data 3_western blots  2D/Figure 2D GAPDH for TRF2.tif
- Figure 2_ source data 3_western blots  2D/Figure 2D IL1R1.tif
- Figure 2_ source data 3_western blots  2D/Figure 2D TRF2.tif
