# Supplementary material for: Telomere length sensitive regulation of interleukin receptor 1 type 1 (IL1R1) by the shelterin protein TRF2 modulates immune signalling in the tumour microenvironment
Source: eLife. 2024 Dec 27;13:RP95106. doi: 10.7554/eLife.95106 (PMC11677240; doi:10.7554/eLife.95106)
Supplement: Figure 2—figure supplement 1—source data 2. [file elife-95106-fig2-figsupp1-data2.zip]

Archive with 1 entries (1 files):
- Figure 2_ figure supplement 1_source data 2_western blots  fig A_B.pdf
