# Supplementary material for: Telomere length sensitive regulation of interleukin receptor 1 type 1 (IL1R1) by the shelterin protein TRF2 modulates immune signalling in the tumour microenvironment
Source: eLife. 2024 Dec 27;13:RP95106. doi: 10.7554/eLife.95106 (PMC11677240; doi:10.7554/eLife.95106)
Supplement: Figure 2—figure supplement 1—source data 3. [file elife-95106-fig2-figsupp1-data3.zip]

Archive with 10 entries (9 files):
- Figure 2_ figure supplement  1_source data 3_western blots fig A B/
- Figure 2_ figure supplement  1_source data 3_western blots fig A B/Figure 2 figure supplement 1 A left  GAPDH for IL1R1.tif
- Figure 2_ figure supplement  1_source data 3_western blots fig A B/Figure 2 figure supplement 1 A left GAPDH for TRF2 flag.tif
- Figure 2_ figure supplement  1_source data 3_western blots fig A B/Figure 2 figure supplement 1 A left IL1R1.tif
- Figure 2_ figure supplement  1_source data 3_western blots fig A B/Figure 2 figure supplement 1 A left TRF2 flag.tif
- Figure 2_ figure supplement  1_source data 3_western blots fig A B/Figure 2 figure supplement 1 A right  GAPDH for IL1R1.tif
- Figure 2_ figure supplement  1_source data 3_western blots fig A B/Figure 2 figure supplement 1 A right IL1R1.tif
- Figure 2_ figure supplement  1_source data 3_western blots fig A B/Figure 2 figure supplement 1 A right TRF2.tif
- Figure 2_ figure supplement  1_source data 3_western blots fig A B/Figure 2 figure supplement 1 B GAPDH.tif
- Figure 2_ figure supplement  1_source data 3_western blots fig A B/Figure 2 figure supplement 1 B IL1R1.tif
