# Supplementary material for: Telomere length sensitive regulation of interleukin receptor 1 type 1 (IL1R1) by the shelterin protein TRF2 modulates immune signalling in the tumour microenvironment
Source: eLife. 2024 Dec 27;13:RP95106. doi: 10.7554/eLife.95106 (PMC11677240; doi:10.7554/eLife.95106)
Supplement: Figure 3—source data 3. [file elife-95106-fig3-data3.zip]

Archive with 4 entries (3 files):
- Figure 3_ source data 3_western blots  3E/
- Figure 3_ source data 3_western blots  3E/Figure 3E GAPDH.tif
- Figure 3_ source data 3_western blots  3E/Figure 3E IL1R1.tif
- Figure 3_ source data 3_western blots  3E/Figure 3E TRF2.tif
