# Supplementary material for: Telomere length sensitive regulation of interleukin receptor 1 type 1 (IL1R1) by the shelterin protein TRF2 modulates immune signalling in the tumour microenvironment
Source: eLife. 2024 Dec 27;13:RP95106. doi: 10.7554/eLife.95106 (PMC11677240; doi:10.7554/eLife.95106)
Supplement: Figure 5—figure supplement 1—source data 3. [file elife-95106-fig5-figsupp1-data3.zip]

Archive with 5 entries (4 files):
- Figure 5_ figure supplement  1_source data 3_western blots fig A/
- Figure 5_ figure supplement  1_source data 3_western blots fig A/Figure 5 figure supplement 1A p300 for TRF2 293R.tif
- Figure 5_ figure supplement  1_source data 3_western blots fig A/Figure 5 figure supplement 1A p300 for TRF2 wt.tif
- Figure 5_ figure supplement  1_source data 3_western blots fig A/Figure 5 figure supplement 1A TRF2 flag for TRF2 293R.tif
- Figure 5_ figure supplement  1_source data 3_western blots fig A/Figure 5 figure supplement 1A TRF2 flag for TRF2 wt.tif
