# Supplementary material for: Telomere length sensitive regulation of interleukin receptor 1 type 1 (IL1R1) by the shelterin protein TRF2 modulates immune signalling in the tumour microenvironment
Source: eLife. 2024 Dec 27;13:RP95106. doi: 10.7554/eLife.95106 (PMC11677240; doi:10.7554/eLife.95106)
Supplement: Figure 6—source data 3. [file elife-95106-fig6-data3.zip]

Archive with 6 entries (5 files):
- Figure 6_ source data 3_western blots  6 AB/
- Figure 6_ source data 3_western blots  6 AB/Figure 6A NFKB p65 gapdh.tif
- Figure 6_ source data 3_western blots  6 AB/Figure 6A pNFKB p65.tif
- Figure 6_ source data 3_western blots  6 AB/Figure 6B gapdh.tif
- Figure 6_ source data 3_western blots  6 AB/Figure 6B NFKB p65.tif
- Figure 6_ source data 3_western blots  6 AB/Figure 6B pNFKB p65.tif
