# Supplementary material for: Telomere length sensitive regulation of interleukin receptor 1 type 1 (IL1R1) by the shelterin protein TRF2 modulates immune signalling in the tumour microenvironment
Source: eLife. 2024 Dec 27;13:RP95106. doi: 10.7554/eLife.95106 (PMC11677240; doi:10.7554/eLife.95106)
Supplement: Figure 6—figure supplement 1—source data 3. [file elife-95106-fig6-figsupp1-data3.zip]

Archive with 10 entries (9 files):
- Figure 6_ figure supplement  1_source data 3_western blots fig BC/
- Figure 6_ figure supplement  1_source data 3_western blots fig BC/Figure 6 figure supplement 1B left GAPDH.tif
- Figure 6_ figure supplement  1_source data 3_western blots fig BC/Figure 6 figure supplement 1B left IL1R1.tif
- Figure 6_ figure supplement  1_source data 3_western blots fig BC/Figure 6 figure supplement 1B right GAPDH.tif
- Figure 6_ figure supplement  1_source data 3_western blots fig BC/Figure 6 figure supplement 1B right NFKB P65.tif
- Figure 6_ figure supplement  1_source data 3_western blots fig BC/Figure 6 figure supplement 1B right PNFKB P65.tif
- Figure 6_ figure supplement  1_source data 3_western blots fig BC/Figure 6 figure supplement 1B right TRF2.tif
- Figure 6_ figure supplement  1_source data 3_western blots fig BC/Figure 6 figure supplement 1C GAPDH.tif
- Figure 6_ figure supplement  1_source data 3_western blots fig BC/Figure 6 figure supplement 1C NFKB P65.tif
- Figure 6_ figure supplement  1_source data 3_western blots fig BC/Figure 6 figure supplement 1C P NFKB P65.tif
